# Supplementary material for: Relationship between Body Composition and Biochemical Parameters with Antioxidant Status in a Healthy Cohort of Postmenopausal Women
Source: Metabolites. 2022 Aug 14;12(8):746. doi: 10.3390/metabo12080746 (PMC9412505; doi:10.3390/metabo12080746)
Supplement: Supplementary file 1 [file metabolites-12-00746-s001.zip]

Archive with 1 entries (1 files):
- metabolites-1840948-supplementary.pdf
